# Supplementary material for: Machine Learning Enables Prediction of Cardiac Amyloidosis by Routine Laboratory Parameters: A Proof-of-Concept Study
Source: J Clin Med. 2020 May 3;9(5):1334. doi: 10.3390/jcm9051334 (PMC7290438; doi:10.3390/jcm9051334)
Supplement: Supplementary file 1 [file jcm-09-01334-s001.zip]

Archive with 2 entries (2 files):
- train-cohort-lab-values.pdf
- ttr-vs-al.pdf
